# Supplementary material for: Circulating miRNA Fingerprint and Endothelial Function in Myocardial Infarction: Comparison at Acute Event and One-Year Follow-Up
Source: Cells. 2022 Jun 2;11(11):1823. doi: 10.3390/cells11111823 (PMC9180782; doi:10.3390/cells11111823)
Supplement: Supplementary file 1 [file cells-11-01823-s001.zip]

Archive with 5 entries (4 files):
- cells-1725662-supplementary materials/
- cells-1725662-supplementary materials/cells-1725662-Supplementary Figures.pdf
- cells-1725662-supplementary materials/cells-1725662-Supplementary Table S1.xlsx
- cells-1725662-supplementary materials/cells-1725662-Supplementary Table S2.xlsx
- cells-1725662-supplementary materials/cells-1725662-Supplementary Table S3.xlsx
