# Supplementary material for: Circulating miRNA Fingerprint and Endothelial Function in Myocardial Infarction: Comparison at Acute Event and One-Year Follow-Up
Source: Cells. 2022 Jun 2;11(11):1823. doi: 10.3390/cells11111823 (PMC9180782; doi:10.3390/cells11111823)
Supplement: Supplementary file 1 [file cells-11-01823-s001.zip › cells-1725662-supplementary materials/cells-1725662-Supplementary Table S1.xlsx]

## Sheet: Supplementary Table SI
Circulating miRNA fingerprint and endothelial function in myocardial infarction: comparison of acute manifestation and one-year follow-up
Mompeon A, et al.
		NSTEMI					Follow-up
Assay ID	miRBase ID	Discovery?	P value	FC (Log2)	SE of difference	N	Discovery?	P value	FC (Log2)	SE of difference	N
379	hsa-let-7c-5p	No	0.792658	-0.3745	1.41	8	No	0.499133	-0.9673	1.411	8
2283	hsa-let-7d-5p	Yes	0.00765	-3.504	1.212	8	Yes	0.044961	-3.129	1.485	8
2406	hsa-let-7e-5p	Yes	2e-06	-4.963	0.8248	8	No	0.122944	-1.524	0.956	8
2282	hsa-let-7g-5p	Yes	0.003155	-3.523	1.083	8	No	0.158684	-2.25	1.551	8
389	hsa-miR-15a-5p	Yes	0.048914	-2.634	1.275	8	No	0.328788	-0.9967	1.001	8
390	hsa-miR-15b-5p	No	0.579529	0.6375	1.136	8	No	0.965622	-0.07145	1.642	8
391	hsa-miR-16-5p	No	0.893741	-0.1808	1.34	8	No	0.407915	0.6125	0.7281	8
2308	hsa-miR-17-5p	No	0.607714	-0.4166	0.8018	8	No	0.649741	-0.3345	0.7281	8
2422	hsa-miR-18a-5p	No	0.421428	-1.039	1.272	8	No	0.17923	-1.778	1.288	8
2217	hsa-miR-18b-5p	No	0.51909	-0.5252	0.8035	8	No	0.525775	-0.4989	0.7758	8
395	hsa-miR-19a-3p	No	0.446325	-0.833	1.077	8	No	0.416864	-1.048	1.271	8
396	hsa-miR-19b-3p	No	0.802417	-0.2005	0.7932	8	No	0.417467	0.5227	0.6344	8
580	hsa-miR-20a-5p	No	0.382997	-0.9656	1.088	8	No	0.140329	1.399	0.9195	8
1014	hsa-miR-20b-5p	No	0.311493	-0.9966	0.9656	8	No	0.716467	-0.3962	1.079	8
397	hsa-miR-21-5p	No	0.574454	0.6451	1.134	8	No	0.69379	0.4694	1.179	8
399	hsa-miR-23a-3p	No	0.772662	-0.3826	1.311	8	No	0.888509	0.2534	1.79	8
402	hsa-miR-24-3p	Yes	0.031813	-1.634	0.7201	8	No	0.989531	0.01025	0.774	8
403	hsa-miR-25-3p	No	0.273177	-1.045	0.9336	8	No	0.265699	-0.7496	0.659	8
405	hsa-miR-26a-5p	Yes	0.004554	-2.755	0.8803	8	No	0.283465	-1.858	1.696	8
407	hsa-miR-26b-5p	No	0.639965	-1.814	3.833	8	No	0.297859	-2.855	2.688	8
408	hsa-miR-27a-3p	No	0.807859	0.2239	0.9112	8	No	0.941925	-0.1218	1.655	8
2446	hsa-miR-28-3p	Yes	0.001244	-3.823	1.056	8	No	0.123189	-1.519	0.9532	8
411	hsa-miR-28-5p	Yes	8.6e-05	-5.348	1.152	8	Yes	0.004786	-4.552	1.476	8
2112	hsa-miR-29a-3p	No	0.880588	-0.2006	1.322	8	No	0.40393	1.114	1.313	8
587	hsa-miR-29c-3p	No	0.183988	-2.008	1.471	8	No	0.2455	-1.865	1.57	8
602	hsa-miR-30b-5p	Yes	0.010988	-3.604	1.316	8	No	0.261338	-1.02	0.8884	8
419	hsa-miR-30c-5p	Yes	0.001658	-2.872	0.8186	8	No	0.228591	-0.8472	0.6871	8
431	hsa-miR-92a-3p	No	0.411855	-0.4907	0.5884	8	No	0.274238	-0.6061	0.5427	8
1090	hsa-miR-93-5p	No	0.425216	1.108	1.367	8	No	0.192316	1.365	1.02	8
435	hsa-miR-99a-5p	No	0.25085	-1.574	1.34	8	No	0.864141	-0.1721	0.9959	8
436	hsa-miR-99b-5p	Yes	0.044335	-2.262	1.07	8	Yes	0.00243	-5.281	1.573	8
439	hsa-miR-103a-3p	Yes	0.005823	-4.006	1.333	8	No	0.132367	-2.27	1.461	8
2169	hsa-miR-106a-5p	No	0.933233	0.06653	0.7865	8	No	0.907757	-0.07758	0.6631	8
442	hsa-miR-106b-5p	No	0.642971	-0.7554	1.611	8	No	0.496818	1.153	1.674	8
2245	hsa-miR-122-5p	No	0.705781	-0.5877	1.54	8	No	0.221068	1.439	1.147	8
2198	hsa-miR-125a-5p	Yes	0.000526	4.821	1.219	8	Yes	0.001546	-2.269	0.6416	8
2228	hsa-miR-126-3p	Yes	0.037876	-1.82	0.8321	8	No	0.167476	-0.9663	0.6805	8
2229	hsa-miR-127-5p	No	0.286745	-1.904	1.75	8	No	0.433613	-0.908	1.142	8
454	hsa-miR-130a-3p	No	0.087188	4.604	2.59	8	No	0.657563	0.7402	1.651	8
457	hsa-miR-132-3p	No	0.866997	0.226	1.336	8	No	0.434783	1.121	1.412	8
2246	hsa-miR-133a-3p	No	0.063831	-2.785	1.439	8	No	0.494828	-1.155	1.668	8
1186	hsa-miR-134-5p	Yes	0.018376	-2.061	0.819	8	No	0.254441	-1.008	0.8646	8
2313	hsa-miR-139-3p	Yes	1e-06	-7.544	1.17	8	Yes	0.000569	-6.2	1.58	8
2289	hsa-miR-139-5p	Yes	0.023336	-2.869	1.191	8	No	0.200928	-1.077	0.821	8
464	hsa-miR-142-3p	Yes	0.021957	-2.548	1.046	8	Yes	0.005486	-4.618	1.525	8
2249	hsa-miR-143	No	0.293834	1.51	1.409	8	Yes	0.012328	2.361	0.878	8
2278	hsa-miR-145	Yes	0.002272	-2.503	0.7394	8	Yes	0.039132	-1.884	0.8674	8
468	hsa-miR-146a	No	0.102723	-1.449	0.8564	8	No	0.60634	-0.3353	0.6428	8
1097	hsa-miR-146b	No	0.31257	-1.239	1.203	8	No	0.895086	-0.0782	0.5872	8
473	hsa-miR-150	No	0.380914	-0.7302	0.8193	8	No	0.402704	-0.487	0.5725	8
475	hsa-miR-152	Yes	0.036936	-2.624	1.193	8	No	0.957551	-0.1648	3.067	8
480	hsa-miR-181a	No	0.867893	0.1703	1.014	8	No	0.131926	1.792	1.152	8
2271	hsa-miR-185	No	0.887485	-0.2471	1.73	8	No	0.668916	-0.7154	1.654	8
2285	hsa-miR-186	No	0.685719	0.3525	0.8613	8	No	0.346919	0.887	0.926	8
2299	hsa-miR-191	No	0.507177	-0.5246	0.78	8	No	0.899151	-0.1097	0.8572	8
491	hsa-miR-192	No	0.940757	0.1399	1.864	8	No	0.43378	1.005	1.265	8
2281	hsa-miR-193a-5p	No	0.125176	-1.578	0.9958	8	No	0.699049	0.3144	0.8043	8
2367	hsa-miR-193b	Yes	0.012001	1.863	0.6899	8	No	0.097077	1.206	0.7004	8
493	hsa-miR-194	No	0.521448	-2.479	3.814	8	No	0.099986	-5.47	3.207	8
494	hsa-miR-195	No	0.051981	2.444	1.2	8	No	0.342542	0.9145	0.9459	8
2215	hsa-miR-196b	No	0.066116	-3.629	1.892	8	No	0.104015	-3.086	1.832	8
497	hsa-miR-197	Yes	0.004224	-2.678	0.8542	8	No	0.210669	-1.065	0.8297	8
2304	hsa-miR-199a-3p	Yes	0.000215	4.927	1.147	8	Yes	0.013736	-3.789	1.433	8
2300	hsa-miR-200c	No	0.447063	-1.727	2.237	8	No	0.529208	1.573	2.466	8
2363	hsa-miR-202	No	0.114691	-3.094	1.895	8	No	0.389933	-1.807	2.067	8
507	hsa-miR-203	Yes	0.005405	3.078	1.014	8	No	0.765489	0.3936	1.306	8
512	hsa-miR-210	No	0.111441	-1.947	1.182	8	No	0.586228	-0.3992	0.7243	8
518	hsa-miR-215	No	0.350759	-1.336	1.406	8	No	0.77947	0.3243	1.146	8
2276	hsa-miR-222	No	0.801301	0.2069	0.8136	8	No	0.188263	1.126	0.8334	8
2295	hsa-miR-223	Yes	0.025174	-1.554	0.6543	8	No	0.789005	0.1961	0.7253	8
527	hsa-miR-296	No	0.358457	1.595	1.706	8	No	0.554055	-0.8189	1.366	8
533	hsa-miR-302c	Yes	0.017001	-2.304	0.9035	8	Yes	0.016609	-1.867	0.729	8
2277	hsa-miR-320	No	0.870769	-0.136	0.828	8	No	0.83484	-0.1546	0.7343	8
2161	hsa-miR-324-3p	No	0.182252	-1.507	1.1	8	No	0.82865	0.1827	0.8359	8
543	hsa-miR-328	Yes	0.004946	-5.269	1.716	8	Yes	0.006176	-2.353	0.7895	8
1101	hsa-miR-329	No	0.153799	-2.578	1.755	8	No	0.170215	-2.402	1.703	8
544	hsa-miR-330	No	0.070061	-2.709	1.434	8	No	0.10518	-1.87	1.114	8
2230	hsa-miR-330-5p	No	0.119669	-1.97	1.224	8	No	0.160431	-1.569	1.086	8
545	hsa-miR-331	Yes	0.020639	-1.979	0.8028	8	No	0.139501	-1.484	0.9736	8
2156	hsa-miR-337-5p	No	0.415493	-2.999	3.624	8	No	0.971475	-0.1308	3.623	8
2184	hsa-miR-339-3p	Yes	0.008267	-2.654	0.9284	8	No	0.481854	-0.6698	0.9387	8
2623	hsa-miR-155	Yes	0.020143	-2.893	1.169	8	No	0.187725	-1.002	0.7406	8
2619	hsa-let-7b	No	0.976324	-0.02834	0.9459	8	No	0.213743	-1.158	0.9084	8
2260	hsa-miR-342-3p	No	0.29284	-1.02	0.9504	8	No	0.401279	-0.7451	0.8732	8
2186	hsa-miR-345	Yes	0.016684	-2.473	0.9667	8	No	0.326969	-1.74	1.741	8
1271	hsa-miR-363	No	0.686929	0.8008	1.965	8	No	0.553496	1.111	1.851	8
1020	hsa-miR-365	No	0.061423	2.804	1.434	8	Yes	0.047398	2.24	1.076	8
1021	hsa-miR-369-5p	No	0.31976	-1.773	1.748	8	No	0.897781	0.2145	1.653	8
2275	hsa-miR-370	No	0.255225	-1.407	1.209	8	Yes	0.003417	-4.298	1.334	8
563	hsa-miR-374	No	0.374075	-1.002	1.108	8	No	0.144736	-1.786	1.188	8
564	hsa-miR-375	No	0.103434	-3.365	1.994	8	No	0.479817	-1.295	1.806	8
565	hsa-miR-376a	No	0.646454	-0.6575	1.417	8	No	0.955049	0.08251	1.45	8
1102	hsa-miR-376b	Yes	3.7e-05	-7.162	1.442	8	Yes	0.00056	-6.908	1.757	8
566	hsa-miR-377	Yes	0.027558	-3.205	1.373	8	No	0.32677	-1.063	1.064	8
571	hsa-miR-381	No	0.370688	-1.312	1.44	8	No	0.468041	-0.7356	0.9989	8
1610	hsa-miR-411	No	0.614306	0.6214	1.218	8	No	0.695098	0.5319	1.342	8
2297	hsa-miR-422a	No	0.615504	-0.823	1.619	8	No	0.612511	0.6617	1.291	8
2340	hsa-miR-423-5p	No	0.395078	1.406	1.626	8	No	0.354878	1.509	1.602	8
1516	hsa-miR-425-5p	No	0.090876	-2.201	1.253	8	No	0.413451	-0.7142	0.8593	8
1030	hsa-miR-449	No	0.306707	-3.105	2.978	8	No	0.744676	-1.215	3.692	8
2208	hsa-miR-450b-3p	No	0.633223	-1.295	2.681	8	No	0.595462	1.783	3.316	8
2329	hsa-miR-452	No	0.080498	-2.17	1.193	8	No	0.211478	-1.107	0.8645	8
2323	hsa-miR-454	No	0.927237	0.1069	1.16	8	No	0.530489	0.3722	0.5854	8
2338	hsa-miR-483-5p	No	0.765563	-0.3908	1.297	8	No	0.106011	0.8691	0.519	8
2093	hsa-miR-486-3p	No	0.324021	0.7968	0.7926	8	No	0.425407	-0.5586	0.6898	8
1278	hsa-miR-486	No	0.638865	0.341	0.7181	8	No	0.350343	-0.5693	0.5986	8
1279	hsa-miR-487a	No	0.685432	0.5276	1.288	8	No	0.670098	0.6772	1.572	8
1037	hsa-miR-490	Yes	0.013145	2.068	0.7768	8	No	0.110231	1.316	0.796	8
2402	hsa-miR-517a	Yes	0.021139	-6.027	2.456	8	No	0.410485	-2.135	2.553	8
1153	hsa-miR-517c	Yes	3e-06	-7.635	1.297	8	Yes	0.003454	-6.681	2.077	8
1159	hsa-miR-518d	No	0.337207	-1.454	1.487	8	No	0.873755	0.2727	1.7	8
2395	hsa-miR-518e	No	0.410854	0.9919	1.187	8	No	0.113176	1.992	1.215	8
2388	hsa-miR-518f	Yes	0.004822	-5.995	1.945	8	Yes	0.036083	-2.033	0.9198	8
2415	hsa-miR-519a	Yes	0.027535	-5.729	2.453	8	No	0.960286	-0.07545	1.501	8
2403	hsa-miR-519d	No	0.268581	1.329	1.175	8	No	0.327336	1.04	1.042	8
1167	hsa-miR-520a	No	0.305255	-1.469	1.405	8	No	0.593447	0.619	1.145	8
2393	hsa-miR-520d-5p	No	0.444108	-1.002	1.289	8	No	0.336748	-1.73	1.768	8
1121	hsa-miR-520g	No	0.637905	1.165	2.447	8	No	0.534109	1.631	2.588	8
1122	hsa-miR-521	No	0.999064	0.002933	2.476	8	No	0.336674	2.289	2.339	8
2386	hsa-miR-523	Yes	0.004014	-7.526	2.385	8	No	0.60642	-1.387	2.66	8
1518	hsa-miR-532	No	0.174765	1.178	0.8446	8	No	0.240919	0.9684	0.8069	8
1538	hsa-miR-548a	No	0.829688	-0.2388	1.099	8	No	0.538435	-0.8016	1.286	8
1590	hsa-miR-548c	Yes	0.040679	-3.396	1.576	8	Yes	0.005587	-3.698	1.224	8
2237	hsa-miR-548d-5p	No	0.223207	-4.186	3.355	8	No	0.599536	-1.516	2.852	8
1528	hsa-miR-561	No	0.715736	0.9197	2.498	8	No	0.119494	3.445	2.14	8
2347	hsa-miR-570	No	0.325297	2.358	2.352	8	No	0.566078	1.443	2.483	8
2349	hsa-miR-574-3p	No	0.093814	-1.304	0.7498	8	No	0.476149	-0.5172	0.7154	8
1984	hsa-miR-590-5p	Yes	0.004615	-4.909	1.584	8	Yes	0.000901	-5.357	1.43	8
1593	hsa-miR-618	No	0.664014	0.9121	2.076	8	No	0.38791	2.231	2.541	8
2433	hsa-miR-628-5p	Yes	0.023743	-3.324	1.384	8	Yes	0.006675	-3.868	1.312	8
2088	hsa-miR-636	No	0.156929	-2.365	1.622	8	No	0.492491	-0.7234	1.039	8
1592	hsa-miR-642	No	0.405777	1.531	1.812	8	No	0.182214	2.033	1.483	8
2341	hsa-miR-708	No	0.523995	-1.848	2.861	8	No	0.26264	-3.655	3.192	8
2324	hsa-miR-744	Yes	0.050555	-3.26	1.59	8	No	0.187411	-1.867	1.379	8
2264	hsa-miR-872	Yes	0.045719	-4.233	2.017	8	Yes	0.022896	-2.167	0.8962	8
2296	hsa-miR-885-5p	Yes	0.010628	-3.646	1.324	8	No	0.70747	-0.2988	0.7875	8
2193	hsa-miR-886-5p	No	0.7681	-0.5111	1.715	8	No	0.526578	-1.127	1.756	8
2209	hsa-miR-890	Yes	0.028296	-5.918	2.548	8	Yes	0.003399	-7.655	2.375	8
511	hsa-miR-208	No	0.062294	-3.84	1.971	8	No	0.642274	-0.459	0.9766	8
2122	hsa-miR-376c	No	0.218171	1.308	1.036	8	Yes	0.024229	-2.431	1.016	8
268	hsa-miR-7-5p	No	0.875126	-0.1437	0.9057	8	No	0.330474	0.9801	0.9883	8
416	hsa-miR-30a-3p	No	0.227183	-1.613	1.304	8	Yes	0.048805	-3.391	1.641	8
417	hsa-miR-30a-5p	No	0.306561	-1.282	1.229	8	No	0.10656	1.039	0.6214	8
420	hsa-miR-30d-5p	No	0.488727	0.7847	1.117	8	Yes	0.022191	2.622	1.078	8
422	hsa-miR-30e-3p	Yes	0.003602	-3.448	1.077	8	No	0.063511	-2.042	1.054	8
510	hsa-miR-206	No	0.798847	-0.2685	1.043	8	Yes	0.033856	2.984	1.332	8
1026	hsa-miR-432-5p	Yes	0.050641	-3.259	1.59	8	No	0.3727	1.042	1.148	8
1149	hsa-miR-516-3p	No	0.109957	-2.352	1.421	8	No	0.807314	-0.1688	0.6849	8
1173	hsa-miR-524-3p	No	0.65174	-0.6244	1.367	8	No	0.932838	0.1498	1.76	8
1338	hsa-miR-7-1-3p	No	0.797319	0.3208	1.236	8	Yes	0.018748	2.493	0.9944	8
1512	hsa-miR-657	No	0.926081	-0.18	1.921	8	No	0.285794	1.792	1.645	8
1539	hsa-miR-586	No	0.44118	-1.754	2.242	8	No	0.416088	-1.613	1.952	8
1550	hsa-miR-596	No	0.336249	-1.817	1.854	8	No	0.394276	1.229	1.419	8
1562	hsa-miR-629-3p	No	0.448099	-1.223	1.588	8	No	0.210992	1.96	1.528	8
1563	hsa-miR-630	No	0.278128	-1.16	1.047	8	No	0.632775	0.4474	0.9252	8
1582	hsa-miR-638	No	0.103595	-2.797	1.658	8	Yes	0.046554	-2.912	1.394	8
1583	hsa-miR-639	No	0.074262	-2.591	1.393	8	No	0.91934	0.09303	0.9098	8
1594	hsa-miR-643	No	0.21945	-2.184	1.736	8	No	0.306215	1.882	1.804	8
1613	hsa-miR-571	No	0.963488	-0.09295	2.011	8	No	0.112061	3.079	1.872	8
1615	hsa-miR-573	No	0.613369	-1.089	2.13	8	No	0.22537	-1.949	1.57	8
1621	hsa-miR-580-3p	No	0.497343	-0.8311	1.207	8	No	0.165677	1.855	1.301	8
1624	hsa-miR-584-5p	No	0.14101	-2.255	1.485	8	No	0.402997	-1.515	1.782	8
1986	hsa-miR-766-3p	Yes	0.000196	-3.64	0.8401	8	Yes	0.003856	-3.063	0.9653	8
2098	hsa-miR-223-5p	No	0.450025	-0.9371	1.222	8	No	0.14329	1.372	0.9092	8
2102	hsa-miR-34b-3p	Yes	0.021522	-3.357	1.373	8	Yes	0.021773	-2.792	1.144	8
2127	hsa-miR-376a-5p	No	0.05547	-5.39	2.688	8	Yes	0.021861	-6.186	2.536	8
2135	hsa-miR-33a-5p	No	0.315196	5.021	4.903	8	No	0.872062	0.5131	3.155	8
2139	hsa-miR-93-3p	Yes	0.036476	-2.779	1.26	8	No	0.835767	0.1494	0.7137	8
2148	hsa-miR-144-5p	No	0.082225	-1.889	1.045	8	No	0.074155	-3.689	1.983	8
2159	hsa-miR-135b-3p	No	0.517707	-1.194	1.82	8	No	0.57289	1.302	2.28	8
2182	hsa-miR-939-5p	No	0.057014	-3.373	1.693	8	No	0.800093	0.3719	1.454	8
2185	hsa-miR-335-3p	No	0.329502	-2.124	2.138	8	No	0.190133	-2.284	1.697	8
2188	hsa-miR-943	No	0.736824	-0.7673	2.259	8	No	0.91986	0.2349	2.312	8
2196	hsa-miR-99b-3p	No	0.084608	-2.282	1.273	8	Yes	0.02953	-4.182	1.816	8
2203	hsa-miR-875-5p	No	0.367585	-1.197	1.305	8	No	0.364493	1.502	1.628	8
2214	hsa-miR-892b	No	0.165582	-2.568	1.8	8	No	0.7104	0.5349	1.425	8
2243	hsa-miR-378	No	0.494293	-0.9159	1.321	8	Yes	0.001098	2.452	0.6681	8
2254	hsa-miR-151a-3p	Yes	0.010118	-2.308	0.8319	8	No	0.223097	0.7876	0.631	8
2263	hsa-miR-190b	No	0.544678	-1.012	1.648	8	No	0.794271	-0.5647	2.144	8
2266	hsa-miR-545-5p	No	0.480588	-0.9327	1.303	8	No	0.498254	0.7993	1.164	8
2270	hsa-miR-183-3p	No	0.276204	0.8642	0.777	8	No	0.375965	1.606	1.783	8
2309	hsa-miR-424-3p	Yes	0.023859	-3.131	1.305	8	Yes	0.002966	-3.249	0.991	8
2315	hsa-miR-10b-3p	No	0.701628	0.5395	1.393	8	Yes	0.018464	3.888	1.547	8
2332	hsa-miR-409-3p	No	0.135354	-1.226	0.7955	8	No	0.721773	-0.2506	0.696	8
2339	hsa-miR-483-3p	No	0.903897	0.2214	1.816	8	Yes	0.04473	2.744	1.301	8
2376	hsa-miR-543	No	0.725687	-1.328	3.745	8	No	0.949076	-0.2191	3.397	8
2384	hsa-miR-519b-3p	No	0.397023	-1.283	1.49	8	No	0.866967	-0.1728	1.021	8
2400	hsa-miR-520c-3p	No	0.732357	-0.5384	1.557	8	No	0.560429	0.8234	1.396	8
2404	hsa-let-7b-3p	No	0.711712	1.084	2.902	8	No	0.754526	0.8679	2.746	8
2432	hsa-miR-625-3p	No	0.717654	-0.7263	1.987	8	No	0.976536	-0.04632	1.56	8
2434	hsa-miR-628-3p	No	0.12773	1.953	1.241	8	No	0.524113	1.113	1.724	8
2438	hsa-miR-21-3p	No	0.364948	-0.8645	0.9375	8	No	0.821284	0.2095	0.9182	8
2445	hsa-miR-27a-5p	No	0.953805	-0.07717	1.319	8	No	0.243173	1.407	1.179	8
2658	hsa-miR-338-5p	Yes	0.033984	-4.267	1.907	8	No	0.83532	-0.2522	1.201	8
2743	hsa-miR-520d-3p	No	0.090155	-2.551	1.449	8	No	0.677959	0.457	1.088	8
2867	hsa-miR-1305	No	0.417626	-1.134	1.377	8	No	0.88331	0.1259	0.8496	8
2768	hsa-miR-1233-3p	Yes	0.045021	-4.498	2.136	8	No	0.449492	-0.7932	1.033	8
2769	hsa-miR-1227-3p	No	0.693018	-0.4711	1.18	8	No	0.766952	0.4293	1.433	8
2838	hsa-miR-1291	No	0.919756	0.1161	1.141	8	No	0.926765	0.1052	1.133	8
2841	hsa-miR-1183	No	0.582642	-0.7992	1.436	8	No	0.425907	1.135	1.403	8
2852	hsa-miR-1262	No	0.206865	-1.433	1.107	8	No	0.742358	0.3409	1.026	8
2854	hsa-miR-1243	No	0.449355	-0.9923	1.292	8	No	0.30844	1.606	1.546	8
2860	hsa-miR-1252-5p	No	0.271268	-3.873	3.446	8	No	0.055808	-5.928	2.961	8
2861	hsa-miR-1298-5p	Yes	0.019432	-2.428	0.9744	8	Yes	0.000471	-3.926	0.9821	8
2863	hsa-miR-1290	Yes	0.021892	-5.742	2.355	8	No	0.206211	-3.058	2.359	8
2879	hsa-miR-548g-3p	No	0.658084	-1.114	2.488	8	No	0.406948	-1.699	2.016	8
2880	hsa-miR-1208	No	0.617989	-0.9139	1.811	8	No	0.45664	0.9085	1.202	8
2883	hsa-miR-1274A	No	0.660209	-0.5434	1.222	8	No	0.628872	-0.7165	1.465	8
2884	hsa-miR-1274B	No	0.073557	-2.522	1.352	8	No	0.884015	0.0972	0.6598	8
2893	hsa-miR-1247-5p	No	0.264257	-0.9225	0.8085	8	No	0.127322	-1.443	0.9163	8
2895	hsa-miR-720	Yes	0.038947	-2.865	1.318	8	No	0.120969	1.783	1.112	8
2907	hsa-miR-1825	No	0.568627	-0.9327	1.615	8	No	0.782626	0.4452	1.597	8
