# Supplementary material for: Circulating miRNA Fingerprint and Endothelial Function in Myocardial Infarction: Comparison at Acute Event and One-Year Follow-Up
Source: Cells. 2022 Jun 2;11(11):1823. doi: 10.3390/cells11111823 (PMC9180782; doi:10.3390/cells11111823)
Supplement: Supplementary file 1 [file cells-11-01823-s001.zip › cells-1725662-supplementary materials/cells-1725662-Supplementary Table S2.xlsx]

## Sheet: Supplementary Table SII
Circulating miRNA fingerprint and endothelial function in myocardial infarction: comparison of acute manifestation and one-year follow-up
Mompeon A, et al.
NSTE-ACS								Follow-up
category	term name	description	FDR value	# background genes	# genes	genes	nodes.SUID	category	term name	description	FDR value	# background genes	# genes	genes	nodes.SUID
GO Process	GO:0001944	vasculature development	9.47e-07	487	117	VASH1|TGFBR3|MAPK1|TGFB1|ITGB8|SERPINE1|MAPK14|HAND1|SNX17|ZFAND5|AHR|SOX4|SIX1|LIF|DLL4|APOE|JAG1|PDGFRA|MDM2|THBS1|COL8A1|MIB1|NDST1|SMAD7|TMED2|PRKX|C19orf10|GAB1|ACVR1|KDR|PDCL3|FGF2|SRF|NRP1|RASA1|NOTCH1|FLT1|THY1|OTULIN|BAX|ITGA5|COL1A2|MED1|MAP2K1|JUNB|LUZP1|CXCL8|CD34|PLXND1|ARID1A|E2F7|PLXDC1|STK11|NKX2-5|SOCS3|PDGFB|WT1|PRKD1|FMNL3|RTN4|PTK2|CRKL|FN1|ADIPOR2|NF1|TGFBR2|PIK3CG|HAND2|MYH1…	26200|27896|26640|27848|25601|27336|27316|25620|25493|25850|27521|27684|26592|26428|27915|25721|25405|27181|26889|26630|27699|27147|25368|27854|26458|27124|27090|25775|27006|25684|25829|26172|25633|25749|26616|27552|26899|26682|25837|27943|25626|26717|27362|26192|27355|27636|27869|27099|26166|27891|25646|26789|26815|27398|26858|25395|25495|26036|27940|27211|25735|25679|25409|27831|27593|27895|269…	GO Process	GO:0001944	vasculature development	4.53e-05	487	32	TGFB1|ITGB8|MAPK14|SOX4|SIX1|LIF|DLL4|PDGFRA|SMAD7|PDCL3|GJA1|THY1|CD34|E2F7|PLXDC1|TGFBR2|PIK3CG|HAND2|PTPN14|PRDM1|TCF7L2|BMPR1A|SGPL1|BAK1|COL4A1|RECK|EDN1|B4GALT1|FOXC1|TBX20|AKT1|VEGFA	33609|33409|33686|33473|33628|33500|33668|33573|33614|33557|33221|33240|33516|33437|33322|33649|33405|33420|33450|33568|33679|33621|33495|33434|33586|33457|33519|33624|33533|33675|33224|33553	0
GO Process	GO:0001568	blood vessel development	1.47e-06	464	112	VASH1|TGFBR3|MAPK1|TGFB1|ITGB8|SERPINE1|MAPK14|HAND1|SNX17|AHR|SOX4|SIX1|DLL4|APOE|JAG1|PDGFRA|MDM2|THBS1|COL8A1|MIB1|NDST1|SMAD7|TMED2|PRKX|C19orf10|GAB1|ACVR1|KDR|PDCL3|FGF2|SRF|NRP1|RASA1|NOTCH1|FLT1|THY1|OTULIN|BAX|ITGA5|COL1A2|MED1|MAP2K1|JUNB|LUZP1|CXCL8|CD34|PLXND1|ARID1A|E2F7|PLXDC1|NKX2-5|SOCS3|PDGFB|WT1|PRKD1|FMNL3|RTN4|PTK2|CRKL|FN1|ADIPOR2|NF1|TGFBR2|PIK3CG|HAND2|MYH10|QKI|PTGS2|CTGF|…	26200|27896|26640|27848|25601|27336|27316|25620|25493|27521|27684|26592|27915|25721|25405|27181|26889|26630|27699|27147|25368|27854|26458|27124|27090|25775|27006|25684|25829|26172|25633|25749|26616|27552|26899|26682|25837|27943|25626|26717|27362|26192|27355|27636|27869|27099|26166|27891|25646|26789|27398|26858|25395|25495|26036|27940|27211|25735|25679|25409|27831|27593|27895|26907|25619|27840|268…	GO Process	GO:0001568	blood vessel development	0.00011	464	30	TGFB1|ITGB8|MAPK14|SOX4|SIX1|DLL4|PDGFRA|SMAD7|PDCL3|GJA1|THY1|CD34|E2F7|PLXDC1|TGFBR2|PIK3CG|HAND2|PRDM1|TCF7L2|BMPR1A|SGPL1|BAK1|COL4A1|RECK|EDN1|B4GALT1|FOXC1|TBX20|AKT1|VEGFA	33609|33409|33686|33473|33628|33668|33573|33614|33557|33221|33240|33516|33437|33322|33649|33405|33420|33568|33679|33621|33495|33434|33586|33457|33519|33624|33533|33675|33224|33553	0
GO Process	GO:1901342	regulation of vasculature development	6.9e-06	305	80	VASH1|AGO2|HGF|ITGB8|HOXA5|SERPINE1|HDAC5|SARS|C3|DLL4|SYNJ2BP|SEMA6A|THBS1|C19orf10|GAB1|IL1A|C6|KDR|PDCL3|FGF2|WNT5A|STAT3|NRP1|PIK3C2A|ERBB2|NOTCH1|PDCD4|FLT1|DDAH1|WNT4|HK2|ITGA5|HIF1AN|CXCL8|CD34|CFLAR|PLXND1|ROCK2|SP1|PDGFB|WT1|PRKD1|MTDH|JAK1|PDPK1|HMGB1|NF1|TGFBR2|DNMT1|E2F2|SASH1|PTGS2|FASLG|HIPK1|RAP1A|SRPX2|AGO1|FAM129B|KIAA1462|TMEM2|FOXC1|ANGPT4|FGF9|ETS1|PDCD10|JUP|ADM2|IL6|TBXA2R|M…	26200|25417|26535|25601|27358|27336|26305|26841|26687|27915|26151|27532|26630|27090|25775|25789|26691|25684|25829|26172|26536|26787|25749|26263|27920|27552|25667|26899|26614|27219|26594|25626|27610|27869|27099|27657|26166|25632|25583|25395|25495|26036|26048|25439|25961|27254|27593|27895|27551|25641|27926|26771|26906|26152|25559|26775|25414|26125|26546|26612|27118|26330|26180|25856|26421|25406|261…	GO Process	GO:0055024	regulation of cardiac muscle tissue development	0.00015	73	11	TGFB1|MAPK14|ERBB3|GJA1|SMAD4|TGFBR2|MTOR|BMPR1A|EDN1|TBX20|FRS2	33609|33686|33672|33221|33607|33649|33451|33621|33519|33675|33228	0
GO Process	GO:0043535	regulation of blood vessel endothelial cell migration	3.03e-05	88	34	VASH1|TGFB1|HDAC5|DLL4|APOE|THBS1|KDR|FGF2|NRP1|PIK3C2A|NOTCH1|ADAM17|SP1|PDGFB|PRKD1|PDPK1|MAP2K3|HMGB1|NF1|PTGS2|NUS1|SRPX2|KIAA1462|ANGPT4|ETS1|PDCD10|PRCP|JUP|ATP5A1|TBXA2R|MECP2|AKT1|VEGFA|VEGFC	26200|27848|26305|27915|25721|26630|25684|26172|25749|26263|27552|25877|25583|25395|26036|25961|26189|27254|27593|26771|27727|26775|26546|26330|25856|26421|26949|25406|25469|27568|25430|25375|25827|25821	GO Process	GO:0048514	blood vessel morphogenesis	0.00018	381	26	TGFB1|MAPK14|SOX4|SIX1|DLL4|PDGFRA|SMAD7|PDCL3|GJA1|THY1|CD34|E2F7|PLXDC1|TGFBR2|PIK3CG|HAND2|PRDM1|BMPR1A|SGPL1|BAK1|COL4A1|EDN1|B4GALT1|FOXC1|TBX20|VEGFA	33609|33686|33473|33628|33668|33573|33614|33557|33221|33240|33516|33437|33322|33649|33405|33420|33568|33621|33495|33434|33586|33519|33624|33533|33675|33553	0
GO Process	GO:1904018	positive regulation of vasculature development	3.72e-05	179	53	AGO2|HGF|ITGB8|SERPINE1|C3|THBS1|C19orf10|GAB1|IL1A|C6|KDR|PDCL3|FGF2|WNT5A|STAT3|NRP1|PIK3C2A|NOTCH1|FLT1|DDAH1|HK2|ITGA5|HIF1AN|CXCL8|CD34|CFLAR|SP1|PDGFB|PRKD1|MTDH|JAK1|PDPK1|HMGB1|TGFBR2|SASH1|PTGS2|HIPK1|RAP1A|SRPX2|KIAA1462|ANGPT4|ETS1|JUP|ADM2|TBXA2R|BRCA1|SMAD1|ADM|HMGA2|SOD2|PAK4|VEGFA|VEGFC	25417|26535|25601|27336|26687|26630|27090|25775|25789|26691|25684|25829|26172|26536|26787|25749|26263|27552|26899|26614|26594|25626|27610|27869|27099|27657|25583|25395|26036|26048|25439|25961|27254|27895|27926|26771|26152|25559|26775|26546|26330|25856|25406|26160|27568|27084|27844|27429|27228|27315|27136|25827|25821	GO Process	GO:0003208	cardiac ventricle morphogenesis	0.00057	72	10	TGFB1|SOX4|DLL4|SMAD7|SMAD4|TGFBR2|HAND2|BMPR1A|FOXC1|TBX20	33609|33473|33668|33614|33607|33649|33420|33621|33533|33675	0
GO Process	GO:0045765	regulation of angiogenesis	9.6e-05	277	70	VASH1|AGO2|HGF|ITGB8|HOXA5|SERPINE1|HDAC5|SARS|C3|DLL4|SYNJ2BP|SEMA6A|THBS1|C19orf10|GAB1|IL1A|C6|KDR|PDCL3|FGF2|WNT5A|STAT3|NRP1|PIK3C2A|ERBB2|NOTCH1|FLT1|DDAH1|HK2|ITGA5|CXCL8|CD34|PLXND1|ROCK2|SP1|PRKD1|MTDH|JAK1|PDPK1|HMGB1|NF1|TGFBR2|E2F2|SASH1|PTGS2|FASLG|HIPK1|SRPX2|AGO1|FAM129B|KIAA1462|TMEM2|FOXC1|ANGPT4|ETS1|PDCD10|JUP|ADM2|IL6|TBXA2R|MECP2|BRCA1|SMAD1|ADM|HMGA2|GTF2I|PAK4|VEGFA|VEGFC|T…	26200|25417|26535|25601|27358|27336|26305|26841|26687|27915|26151|27532|26630|27090|25775|25789|26691|25684|25829|26172|26536|26787|25749|26263|27920|27552|26899|26614|26594|25626|27869|27099|26166|25632|25583|26036|26048|25439|25961|27254|27593|27895|25641|27926|26771|26906|26152|26775|25414|26125|26546|26612|27118|26330|25856|26421|25406|26160|27235|27568|25430|27084|27844|27429|27228|26188|271…	GO Process	GO:0048844	artery morphogenesis	0.0007	59	9	SOX4|SIX1|DLL4|SMAD7|HAND2|PRDM1|BMPR1A|FOXC1|VEGFA	33473|33628|33668|33614|33420|33568|33621|33533|33553	0
GO Process	GO:0045766	positive regulation of angiogenesis	0.00019	162	47	AGO2|HGF|ITGB8|SERPINE1|C3|THBS1|C19orf10|GAB1|IL1A|C6|KDR|PDCL3|FGF2|WNT5A|STAT3|NRP1|PIK3C2A|FLT1|DDAH1|HK2|ITGA5|CXCL8|CD34|SP1|PRKD1|MTDH|JAK1|PDPK1|HMGB1|TGFBR2|SASH1|PTGS2|HIPK1|SRPX2|KIAA1462|ANGPT4|ETS1|JUP|ADM2|TBXA2R|BRCA1|SMAD1|ADM|HMGA2|PAK4|VEGFA|VEGFC	25417|26535|25601|27336|26687|26630|27090|25775|25789|26691|25684|25829|26172|26536|26787|25749|26263|26899|26614|26594|25626|27869|27099|25583|26036|26048|25439|25961|27254|27895|27926|26771|26152|26775|26546|26330|25856|25406|26160|27568|27084|27844|27429|27228|27136|25827|25821	GO Process	GO:0003179	heart valve morphogenesis	0.0008	46	8	TGFB1|SOX4|RB1|SMAD4|TGFBR2|MTOR|BMPR1A|TBX20	33609|33473|33216|33607|33649|33451|33621|33675	0
GO Process	GO:0010594	regulation of endothelial cell migration	0.00028	150	44	VASH1|TGFB1|HDAC5|DLL4|APOE|SYNJ2BP|THBS1|KDR|FGF2|WNT5A|NRP1|PIK3C2A|NOTCH1|ADAM17|MET|ROCK2|SP1|PDGFB|PRKD1|PTK2|PDPK1|MAP2K3|HMGB1|NF1|SASH1|PTGS2|NUS1|SRPX2|KIAA1462|EDN1|ANGPT4|ETS1|PDCD10|PRCP|JUP|ATP5A1|BCAR1|TBXA2R|MECP2|AKT1|ITGB3|VEGFA|VEGFC|FOXP1	26200|27848|26305|27915|25721|26151|26630|25684|26172|26536|25749|26263|27552|25877|26936|25632|25583|25395|26036|25735|25961|26189|27254|27593|27926|26771|27727|26775|26546|26464|26330|25856|26421|26949|25406|25469|25673|27568|25430|25375|25594|25827|25821|26844	GO Process	GO:0048738	cardiac muscle tissue development	0.001	154	14	TGFB1|DLL4|RARA|PDGFRA|SMAD7|TSC1|SMAD4|SORBS2|MTOR|BMPR1A|FOXC1|TBX20|TAZ|VEGFA	33609|33668|33292|33573|33614|33578|33607|33549|33451|33621|33533|33675|33631|33553	0
GO Process	GO:0043536	positive regulation of blood vessel endothelial cell migration	0.00046	55	23	TGFB1|THBS1|KDR|FGF2|NRP1|PIK3C2A|ADAM17|SP1|PDGFB|PRKD1|PDPK1|MAP2K3|HMGB1|PTGS2|NUS1|SRPX2|KIAA1462|ANGPT4|ETS1|ATP5A1|AKT1|VEGFA|VEGFC	27848|26630|25684|26172|25749|26263|25877|25583|25395|26036|25961|26189|27254|26771|27727|26775|26546|26330|25856|25469|25375|25827|25821	GO Process	GO:0045765	regulation of angiogenesis	0.0017	277	19	AGO2|ITGB8|HDAC5|PLCG1|DLL4|PDCL3|STAT3|ERBB2|HK2|CD34|SP1|MTDH|PDPK1|TGFBR2|NR2E1|FAM129B|FOXC1|VEGFA|TNFAIP3	33258|33409|33425|33247|33668|33557|33319|33676|33635|33516|33395|33241|33646|33649|33630|33303|33533|33553|33627	0
GO Process	GO:0001525	angiogenesis	0.00054	297	70	VASH1|SERPINE1|MAPK14|HAND1|DLL4|JAG1|PDGFRA|THBS1|COL8A1|PRKX|C19orf10|GAB1|ACVR1|KDR|PDCL3|FGF2|SRF|NRP1|NOTCH1|FLT1|THY1|OTULIN|ITGA5|MED1|CXCL8|CD34|PLXND1|E2F7|PLXDC1|PRKD1|FMNL3|RTN4|PTK2|FN1|ADIPOR2|TGFBR2|PIK3CG|HAND2|PTGS2|CTGF|NUS1|VAV3|PTEN|STK4|SRPX2|CLIC4|TGFBR1|COL4A1|TMEM2|EDN1|B4GALT1|FOXC1|ANGPT4|FGF9|LOXL2|ETS1|PDCD10|PRCP|ADM2|HPSE|TBX20|SETD2|APLN|GNA13|EPGN|TGFBI|NRXN3|ITGB3|…	26200|27336|27316|25620|27915|25405|27181|26630|27699|27124|27090|25775|27006|25684|25829|26172|25633|25749|27552|26899|26682|25837|25626|27362|27869|27099|26166|25646|26789|26036|27940|27211|25735|25409|27831|27895|26907|25619|26771|26812|27727|26462|25595|27829|26775|27747|27894|27818|26612|26464|27867|27118|26330|26180|25860|25856|26421|26949|26160|25586|25989|26083|25660|26631|25833|27863|266…	GO Process	GO:0003231	cardiac ventricle development	0.0018	125	12	TGFB1|SOX4|DLL4|SMAD7|SMAD4|TGFBR2|HAND2|PRDM1|BMPR1A|FOXC1|TBX20|FRS2	33609|33473|33668|33614|33607|33649|33420|33568|33621|33533|33675|33228	0
GO Process	GO:0010595	positive regulation of endothelial cell migration	0.001	96	31	TGFB1|THBS1|KDR|FGF2|WNT5A|NRP1|PIK3C2A|ADAM17|MET|ROCK2|SP1|PDGFB|PRKD1|PDPK1|MAP2K3|HMGB1|SASH1|PTGS2|NUS1|SRPX2|KIAA1462|EDN1|ANGPT4|ETS1|ATP5A1|BCAR1|AKT1|ITGB3|VEGFA|VEGFC|FOXP1	27848|26630|25684|26172|26536|25749|26263|25877|26936|25632|25583|25395|26036|25961|26189|27254|27926|26771|27727|26775|26546|26464|26330|25856|25469|25673|25375|25594|25827|25821|26844	GO Process	GO:0043535	regulation of blood vessel endothelial cell migration	0.0019	88	10	TGFB1|HDAC5|PLCG1|DLL4|SP1|PDPK1|NR2E1|ATP5A1|AKT1|VEGFA	33609|33425|33247|33668|33395|33646|33630|33299|33224|33553	0
GO Process	GO:1904705	regulation of vascular smooth muscle cell proliferation	0.0017	49	20	CDKN1B|MDM2|FGF2|MEF2D|PAK1|PDCD4|IGF1|GNAI2|PDGFB|DNMT1|PTEN|BMPR1A|MMP9|EDN1|JAK2|FGF9|DDX39B|CDKN1A|APLN|SOD2	26088|26889|26172|26780|27127|25667|25732|25803|25395|27551|25595|26587|27282|26464|25438|26180|26670|26085|25660|27315	GO Process	GO:1901342	regulation of vasculature development	0.0019	305	20	AGO2|ITGB8|HDAC5|PLCG1|DLL4|PDCL3|STAT3|ERBB2|PDCD4|HK2|CD34|SP1|MTDH|PDPK1|TGFBR2|NR2E1|FAM129B|FOXC1|VEGFA|TNFAIP3	33258|33409|33425|33247|33668|33557|33319|33676|33456|33635|33516|33395|33241|33646|33649|33630|33303|33533|33553|33627	0
GO Process	GO:1903670	regulation of sprouting angiogenesis	0.0023	64	23	HDAC5|DLL4|SYNJ2BP|SEMA6A|THBS1|KDR|FGF2|NRP1|PIK3C2A|NOTCH1|ITGA5|JAK1|PDPK1|HMGB1|E2F2|PTGS2|SRPX2|KIAA1462|TMEM2|PDCD10|TBXA2R|SMAD1|VEGFA	26305|27915|26151|27532|26630|25684|26172|25749|26263|27552|25626|25439|25961|27254|25641|26771|26775|26546|26612|26421|27568|27844|25827	GO Process	GO:0003007	heart morphogenesis	0.002	235	17	TGFB1|SOX4|SIX1|DLL4|RARA|SMAD7|PDCD4|GJA1|SMAD3|SMAD4|TGFBR2|HAND2|MTOR|BMPR1A|FOXC1|TBX20|VEGFA	33609|33473|33628|33668|33292|33614|33456|33221|33608|33607|33649|33420|33451|33621|33533|33675|33553	0
GO Process	GO:0035051	cardiocyte differentiation	0.0026	103	31	TGFBR3|MAPK1|RARA|JAG1|CCNB1|PDGFRA|ACVR1|SRF|SIK1|NOTCH1|PDCD4|HNRNPU|ACTC1|MAML1|REST|ARID1A|NKX2-5|WT1|RARB|SMAD4|SORBS2|HAND2|MYH10|MTOR|LMNA|MYLK3|FHL2|TTN|VEGFA|CBY1|PDLIM5	27896|26640|26113|25405|27215|27181|27006|25633|26406|27552|25667|26013|26006|27335|26005|27891|27398|25495|26115|27845|26505|25619|27840|26341|26490|26811|26903|26312|25827|26591|27306	GO Process	GO:0055025	positive regulation of cardiac muscle tissue development	0.0023	42	7	TGFB1|MAPK14|ERBB3|MTOR|BMPR1A|EDN1|TBX20	33609|33686|33672|33451|33621|33519|33675	0
GO Process	GO:0001936	regulation of endothelial cell proliferation	0.0068	122	33	VASH1|CAV2|DLL4|APOE|SYNJ2BP|THBS1|C19orf10|KDR|PDCL3|FGF2|WNT5A|STAT3|NRP1|FLT1|ADAM17|SP1|PDGFB|PRKD1|PDPK1|HMGB1|NF1|MTOR|NRAS|TGFBR1|KIAA1462|PDCD10|ITGA4|ATP5A1|APLN|AKT1|ITGB3|VEGFA|VEGFC	26200|25923|27915|25721|26151|26630|27090|25684|25829|26172|26536|26787|25749|26899|25877|25583|25395|26036|25961|27254|27593|26341|25475|27894|26546|26421|25605|25469|25660|25375|25594|25827|25821	GO Process	GO:0001569	branching involved in blood vessel morphogenesis	0.0027	30	6	DLL4|TGFBR2|COL4A1|EDN1|TBX20|VEGFA	33668|33649|33586|33519|33675|33553	0
GO Process	GO:0035924	cellular response to vascular endothelial growth factor stimulus	0.0081	36	15	MAPK14|DLL4|PDGFRA|SEMA6A|GAB1|KDR|NRP1|NOTCH1|FLT1|PRKD1|MAP2K3|NUS1|FOXC1|AKT1|VEGFA	27316|27915|27181|27532|25775|25684|25749|27552|26899|26036|26189|27727|27118|25375|25827	GO Process	GO:0060039	pericardium development	0.003	19	5	DLL4|SMAD2|SMAD3|HAND2|TBX20	33668|33605|33608|33420|33675	0
GO Process	GO:0035924	cellular response to vascular endothelial growth factor stimulus	0.0081	36	15	MAPK14|DLL4|PDGFRA|SEMA6A|GAB1|KDR|NRP1|NOTCH1|FLT1|PRKD1|MAP2K3|NUS1|FOXC1|AKT1|VEGFA	27316|27915|27181|27532|25775|25684|25749|27552|26899|26036|26189|27727|27118|25375|25827	GO Process	GO:0045766	positive regulation of angiogenesis	0.004	162	13	AGO2|ITGB8|PLCG1|PDCL3|STAT3|HK2|CD34|SP1|MTDH|PDPK1|TGFBR2|NR2E1|VEGFA	33258|33409|33247|33557|33319|33635|33516|33395|33241|33646|33649|33630|33553	0
GO Process	GO:0043537	negative regulation of blood vessel endothelial cell migration	0.0083	32	14	VASH1|TGFB1|HDAC5|DLL4|APOE|THBS1|FGF2|NOTCH1|HMGB1|ANGPT4|PDCD10|JUP|TBXA2R|MECP2	26200|27848|26305|27915|25721|26630|26172|27552|27254|26330|26421|25406|27568|25430	GO Process	GO:0001936	regulation of endothelial cell proliferation	0.0045	122	11	PLCG1|DLL4|PDCL3|STAT3|GJA1|SP1|PDPK1|MTOR|ATP5A1|AKT1|VEGFA	33247|33668|33557|33319|33221|33395|33646|33451|33299|33224|33553	0
GO Process	GO:1904707	positive regulation of vascular smooth muscle cell proliferation	0.0083	32	14	MDM2|FGF2|MEF2D|PAK1|IGF1|GNAI2|PDGFB|DNMT1|BMPR1A|MMP9|EDN1|JAK2|FGF9|DDX39B	26889|26172|26780|27127|25732|25803|25395|27551|26587|27282|26464|25438|26180|26670	GO Process	GO:0003205	cardiac chamber development	0.0048	166	13	TGFB1|SOX4|DLL4|RARA|SMAD7|SMAD4|TGFBR2|HAND2|PRDM1|BMPR1A|FOXC1|TBX20|FRS2	33609|33473|33668|33292|33614|33607|33649|33420|33568|33621|33533|33675|33228	0
GO Process	GO:0055021	regulation of cardiac muscle tissue growth	0.0085	54	19	TGFBR3|MAPK14|CCNB1|FGF2|NOTCH1|PAK1|IGF1|NKX2-5|TGFBR2|MTOR|PTEN|BMPR1A|PIM1|TGFBR1|EDN1|FGF9|DDX39B|TBX20|YAP1	27896|27316|27215|26172|27552|27127|25732|27398|27895|26341|25595|26587|26817|27894|26464|26180|26670|25989|25797	GO Process	GO:0035051	cardiocyte differentiation	0.0048	103	10	RARA|PDGFRA|PDCD4|TSC1|REST|SMAD4|SORBS2|HAND2|MTOR|VEGFA	33292|33573|33456|33578|33688|33607|33549|33420|33451|33553	0
GO Process	GO:0055023	positive regulation of cardiac muscle tissue growth	0.0103	33	14	TGFBR3|MAPK14|CCNB1|FGF2|NOTCH1|IGF1|MTOR|BMPR1A|PIM1|EDN1|FGF9|DDX39B|TBX20|YAP1	27896|27316|27215|26172|27552|25732|26341|26587|26817|26464|26180|26670|25989|25797	GO Process	GO:0035924	cellular response to vascular endothelial growth factor stimulus	0.0054	36	6	MAPK14|DLL4|PDGFRA|FOXC1|AKT1|VEGFA	33686|33668|33573|33533|33224|33553	0
GO Process	GO:0055025	positive regulation of cardiac muscle tissue development	0.0109	42	16	TGFBR3|TGFB1|MAPK14|CCNB1|FGF2|ERBB3|NOTCH1|IGF1|MTOR|BMPR1A|PIM1|EDN1|FGF9|DDX39B|TBX20|YAP1	27896|27848|27316|27215|26172|27918|27552|25732|26341|26587|26817|26464|26180|26670|25989|25797	GO Process	GO:0035924	cellular response to vascular endothelial growth factor stimulus	0.0054	36	6	MAPK14|DLL4|PDGFRA|FOXC1|AKT1|VEGFA	33686|33668|33573|33533|33224|33553	0
GO Process	GO:0001938	positive regulation of endothelial cell proliferation	0.0172	89	25	CAV2|C19orf10|KDR|PDCL3|FGF2|WNT5A|STAT3|NRP1|ADAM17|SP1|PDGFB|PRKD1|PDPK1|HMGB1|NF1|MTOR|NRAS|TGFBR1|KIAA1462|ITGA4|APLN|AKT1|ITGB3|VEGFA|VEGFC	25923|27090|25684|25829|26172|26536|26787|25749|25877|25583|25395|26036|25961|27254|27593|26341|25475|27894|26546|25605|25660|25375|25594|25827|25821	GO Process	GO:0003206	cardiac chamber morphogenesis	0.006	128	11	TGFB1|SOX4|DLL4|RARA|SMAD7|SMAD4|TGFBR2|HAND2|BMPR1A|FOXC1|TBX20	33609|33473|33668|33292|33614|33607|33649|33420|33621|33533|33675	0
GO Process	GO:0055007	cardiac muscle cell differentiation	0.0177	79	23	RARA|CCNB1|PDGFRA|ACVR1|SRF|SIK1|HNRNPU|ACTC1|MAML1|ARID1A|NKX2-5|WT1|RARB|SORBS2|MYH10|MTOR|LMNA|MYLK3|FHL2|TTN|VEGFA|CBY1|PDLIM5	26113|27215|27181|27006|25633|26406|26013|26006|27335|27891|27398|25495|26115|26505|27840|26341|26490|26811|26903|26312|25827|26591|27306	GO Process	GO:0010594	regulation of endothelial cell migration	0.0061	150	12	TGFB1|HDAC5|PLCG1|DLL4|SP1|PDPK1|NR2E1|EDN1|ATP5A1|BCAR1|AKT1|VEGFA	33609|33425|33247|33668|33395|33646|33630|33519|33299|33460|33224|33553	0
GO Process	GO:0038084	vascular endothelial growth factor signaling pathway	0.0186	16	9	PDGFRA|GAB1|KDR|NRP1|FLT1|PRKD1|NUS1|FOXC1|VEGFA	27181|25775|25684|25749|26899|26036|27727|27118|25827	GO Process	GO:0008015	blood circulation	0.0064	373	21	TGFB1|DLL4|PER2|EGFR|GJA1|OLR1|CD34|AGTRAP|SMAD3|OPRL1|MTOR|PTGS1|EDN1|FOXC1|NAV2|TBX20|FGF12|AKT1|YES1|TAZ|VEGFA	33609|33668|33556|33302|33221|33271|33516|33521|33608|33665|33451|33304|33519|33533|33648|33675|33618|33224|33498|33631|33553	0
GO Process	GO:0090049	regulation of cell migration involved in sprouting angiogenesis	0.0209	37	14	HDAC5|DLL4|THBS1|KDR|FGF2|NRP1|PIK3C2A|NOTCH1|PTGS2|SRPX2|KIAA1462|PDCD10|TBXA2R|VEGFA	26305|27915|26630|25684|26172|25749|26263|27552|26771|26775|26546|26421|27568|25827	GO Process	GO:0055021	regulation of cardiac muscle tissue growth	0.0067	54	7	MAPK14|GJA1|TGFBR2|MTOR|BMPR1A|EDN1|TBX20	33686|33221|33649|33451|33621|33519|33675	0
GO Process	GO:0048010	vascular endothelial growth factor receptor signaling pathway	0.0254	67	20	PIK3R2|MAPK14|KDR|SHC2|NRP1|PXN|FLT1|CRK|ROCK2|PRKD1|HSP90AA1|PTK2|RAC1|VAV3|FOXC1|CDC42|BCAR1|ITGB3|VEGFA|VEGFC	27030|27316|25684|25542|25749|26550|26899|26302|25632|26036|26919|25735|25765|26462|27118|25636|25673|25594|25827|25821	GO Process	GO:0043536	positive regulation of blood vessel endothelial cell migration	0.0072	55	7	TGFB1|PLCG1|SP1|PDPK1|ATP5A1|AKT1|VEGFA	33609|33247|33395|33646|33299|33224|33553	0
GO Process	GO:0048010	vascular endothelial growth factor receptor signaling pathway	0.0254	67	20	PIK3R2|MAPK14|KDR|SHC2|NRP1|PXN|FLT1|CRK|ROCK2|PRKD1|HSP90AA1|PTK2|RAC1|VAV3|FOXC1|CDC42|BCAR1|ITGB3|VEGFA|VEGFC	27030|27316|25684|25542|25749|26550|26899|26302|25632|26036|26919|25735|25765|26462|27118|25636|25673|25594|25827|25821	GO Process	GO:1905564	positive regulation of vascular endothelial cell proliferation	0.0079	14	4	PLCG1|STAT3|SP1|PDPK1	33247|33319|33395|33646	0
GO Process	GO:1905564	positive regulation of vascular endothelial cell proliferation	0.0286	14	8	FGF2|STAT3|ADAM17|SP1|PDPK1|HMGB1|ITGA4|APLN	26172|26787|25877|25583|25961|27254|25605|25660	GO Process	GO:1905564	positive regulation of vascular endothelial cell proliferation	0.0079	14	4	PLCG1|STAT3|SP1|PDPK1	33247|33319|33395|33646	0
GO Process	GO:0060043	regulation of cardiac muscle cell proliferation	0.0287	39	14	TGFBR3|MAPK14|CCNB1|FGF2|NOTCH1|NKX2-5|TGFBR2|PTEN|BMPR1A|PIM1|TGFBR1|FGF9|TBX20|YAP1	27896|27316|27215|26172|27552|27398|27895|25595|26587|26817|27894|26180|25989|25797	GO Process	GO:0010595	positive regulation of endothelial cell migration	0.0095	96	9	TGFB1|PLCG1|SP1|PDPK1|EDN1|ATP5A1|BCAR1|AKT1|VEGFA	33609|33247|33395|33646|33519|33299|33460|33224|33553	0
GO Process	GO:1905562	regulation of vascular endothelial cell proliferation	0.0304	18	9	FGF2|STAT3|FLT1|ADAM17|SP1|PDPK1|HMGB1|ITGA4|APLN	26172|26787|26899|25877|25583|25961|27254|25605|25660	GO Process	GO:1905207	regulation of cardiocyte differentiation	0.0114	44	6	TGFB1|EGFR|SMAD4|MTOR|EDN1|FRS2	33609|33302|33607|33451|33519|33228	0
GO Process	GO:0060411	cardiac septum morphogenesis	0.0315	74	21	TGFBR3|HAND1|ID2|SOX4|RARA|JAG1|MDM2|SMAD7|ACVR1|WNT5A|NRP1|NOTCH1|NKX2-5|RARB|SMAD4|TGFBR2|VANGL2|BMPR1A|TGFBR1|TBX20|CHD7	27896|25620|27064|27684|26113|25405|26889|27854|27006|26536|25749|27552|27398|26115|27845|27895|25413|26587|27894|25989|27251	GO Process	GO:0055008	cardiac muscle tissue morphogenesis	0.0131	63	7	TGFB1|DLL4|SMAD7|SMAD4|BMPR1A|FOXC1|TBX20	33609|33668|33614|33607|33621|33533|33675	0
GO Process	GO:0010611	regulation of cardiac muscle hypertrophy	0.0319	54	17	TNFRSF1A|NOTCH1|PAK1|IGF1|ROCK2|SMAD3|CAMK2D|PTK2|SMAD4|HAND2|MTOR|BECN1|LMNA|CDK9|EDN1|DDX39B|TWF1	25614|27552|27127|25732|25632|27847|27905|25735|27845|25619|26341|25630|26490|27586|26464|26670|27712	GO Process	GO:0001525	angiogenesis	0.0143	297	17	MAPK14|DLL4|PDGFRA|PDCL3|THY1|CD34|E2F7|PLXDC1|TGFBR2|PIK3CG|HAND2|COL4A1|EDN1|B4GALT1|FOXC1|TBX20|VEGFA	33686|33668|33573|33557|33240|33516|33437|33322|33649|33405|33420|33586|33519|33624|33533|33675|33553	0
GO Process	GO:0048844	artery morphogenesis	0.0322	59	18	SOX4|SIX1|DLL4|APOE|JAG1|SMAD7|SRF|NRP1|NOTCH1|NF1|HAND2|PRDM1|BMPR1A|TGFBR1|FOXC1|TFAP2B|CHD7|VEGFA	27684|26592|27915|25721|25405|27854|25633|25749|27552|27593|25619|25854|26587|27894|27118|25916|27251|25827	GO Process	GO:0055010	ventricular cardiac muscle tissue morphogenesis	0.0155	48	6	TGFB1|DLL4|SMAD7|SMAD4|BMPR1A|FOXC1	33609|33668|33614|33607|33621|33533	0
GO Process	GO:1901343	negative regulation of vasculature development	0.0333	112	28	VASH1|HOXA5|SERPINE1|HDAC5|SARS|DLL4|SYNJ2BP|SEMA6A|THBS1|NOTCH1|PDCD4|WNT4|ROCK2|PDGFB|WT1|NF1|DNMT1|E2F2|FASLG|AGO1|FAM129B|FOXC1|ANGPT4|FGF9|PDCD10|TBXA2R|MECP2|GTF2I	26200|27358|27336|26305|26841|27915|26151|27532|26630|27552|25667|27219|25632|25395|25495|27593|27551|25641|26906|25414|26125|27118|26330|26180|26421|27568|25430|26188	GO Process	GO:2000725	regulation of cardiac muscle cell differentiation	0.0155	32	5	TGFB1|SMAD4|MTOR|EDN1|FRS2	33609|33607|33451|33519|33228	0
GO Process	GO:0060055	angiogenesis involved in wound healing	0.0368	15	8	SRF|CD34|ADIPOR2|B4GALT1|ETS1|PRCP|HPSE|ITGB3	25633|27099|27831|27867|25856|26949|25586|25594	GO Process	GO:0003279	cardiac septum development	0.0161	107	9	SOX4|RARA|SMAD7|SMAD4|TGFBR2|PRDM1|BMPR1A|TBX20|FRS2	33473|33292|33614|33607|33649|33568|33621|33675|33228	0
GO Process	GO:0003215	cardiac right ventricle morphogenesis	0.0379	19	9	HAND1|SOX4|JAG1|NOTCH1|NKX2-5|HAND2|BMPR1A|TBX20|CHD7	25620|27684|25405|27552|27398|25619|26587|25989|27251	GO Process	GO:0003215	cardiac right ventricle morphogenesis	0.0167	19	4	SOX4|HAND2|BMPR1A|TBX20	33473|33420|33621|33675	0
GO Process	GO:1903672	positive regulation of sprouting angiogenesis	0.0487	38	13	KDR|FGF2|NRP1|PIK3C2A|ITGA5|JAK1|PDPK1|HMGB1|PTGS2|SRPX2|KIAA1462|SMAD1|VEGFA	25684|26172|25749|26263|25626|25439|25961|27254|26771|26775|26546|27844|25827	GO Process	GO:0055023	positive regulation of cardiac muscle tissue growth	0.0168	33	5	MAPK14|MTOR|BMPR1A|EDN1|TBX20	33686|33451|33621|33519|33675	0
GO Process	GO:1905459	regulation of vascular associated smooth muscle cell apoptotic process	0.0499	9	6	E2F3|PDCD4|IGF1|DNMT1|STK4|SOD2	25643|25667|25732|27551|27829|27315	GO Process	GO:0001938	positive regulation of endothelial cell proliferation	0.0184	89	8	PLCG1|PDCL3|STAT3|SP1|PDPK1|MTOR|AKT1|VEGFA	33247|33557|33319|33395|33646|33451|33224|33553	0
								GO Process	GO:0060411	cardiac septum morphogenesis	0.0239	74	7	SOX4|RARA|SMAD7|SMAD4|TGFBR2|BMPR1A|TBX20	33473|33292|33614|33607|33649|33621|33675	0
								GO Process	GO:0060043	regulation of cardiac muscle cell proliferation	0.0271	39	5	MAPK14|GJA1|TGFBR2|BMPR1A|TBX20	33686|33221|33649|33621|33675	0
								GO Process	GO:0003207	cardiac chamber formation	0.0281	11	3	SOX4|HAND2|TBX20	33473|33420|33675	0
								GO Process	GO:2000826	regulation of heart morphogenesis	0.0292	40	5	SIX1|SMAD4|TGFBR2|HAND2|FOXC1	33628|33607|33649|33420|33533	0
								GO Process	GO:0003197	endocardial cushion development	0.0336	42	5	ERBB3|SMAD4|TGFBR2|BMPR1A|TBX20	33672|33607|33649|33621|33675	0
								GO Process	GO:0055026	negative regulation of cardiac muscle tissue development	0.0407	28	4	GJA1|SMAD4|TGFBR2|FRS2	33221|33607|33649|33228	0
								GO Process	GO:2000351	regulation of endothelial cell apoptotic process	0.0426	46	5	PLCG1|PDCD4|PDPK1|FOXO3|TNFAIP3	33247|33456|33646|33365|33627	0
								GO Process	GO:0048010	vascular endothelial growth factor receptor signaling pathway	0.0455	67	6	MAPK14|PXN|CRK|FOXC1|BCAR1|VEGFA	33686|33595|33423|33533|33460|33553	0
