# Supplementary material for: Circulating miRNA Fingerprint and Endothelial Function in Myocardial Infarction: Comparison at Acute Event and One-Year Follow-Up
Source: Cells. 2022 Jun 2;11(11):1823. doi: 10.3390/cells11111823 (PMC9180782; doi:10.3390/cells11111823)
Supplement: Supplementary file 1 [file cells-11-01823-s001.zip › cells-1725662-supplementary materials/cells-1725662-Supplementary Table S3.xlsx]

## Sheet: Supplementary Table SIII
Circulating miRNA fingerprint and endothelial function in myocardial infarction: comparison of acute manifestation and one-year follow-up
Mompeon A, et al.																									t ratio	df	q value
Pathway Ranking Summary																									2.107	26	0.295712
Term	Total Genes	Union Targets in the Term	Union miRNAs in the Term	Score																					1.594	26	0.517299
MAPK SIGNALING PATHWAY	272	98	9	2.932																					1.451	26	0.574289
REGULATION OF ACTIN CYTOSKELETON	213	63	9	1.898																					0.9952	26	0.728041
FOCAL ADHESION	199	63	9	2.169																					0.04352	26	>0.999999
WNT SIGNALING PATWHWAY	150	51	9	2.159																					0.8412	26	0.747198
CALCIUM SIGNALING PATHWAY	177	49	8	1.676																					0.4594	26	0.881227
CYTOKINE-CYTOKINE RECEPTOR INTERACTION	275	47	8	1.067																					1.38	26	0.591466
CHEMOKINE SIGNALING PATHWAY	189	39	9	0.892																					0.6431	26	0.809918
CELL CYCLE	124	38	9	1.736																					0.825	26	0.747198
TGF-BETA SIGNALING PATHWAY	84	35	7	1.775																					0.8239	26	0.747198
VASCULAR SMOOTH MUSCLE CONTRACTION	126	31	8	0.929																					1.521	26	0.53567
T CELL RECEPTOR SIGNALING PATHWAY	108	31	9	1.074																					0.3672	26	0.914899
DILATED CARDIOMYOPATHY	90	30	7	1.576																					0.3981	26	0.908598
HYPERTROPHIC CARDIOMYOPATHY	87	29	7	1.725																					0.1416	26	0.991609
JAK-STAT SIGNALING PATHWAY	155	28	7	0.804																					0.01325	26	>0.999999
INTEGRINS IN ANGIOGENESIS	74	28	8	1.608																					1.138	26	0.659295
TIGHT JUNCTION	132	27	8	0.727																					1.095	26	0.685779
MTOR SIGNALING PATHWAY	68	26	9	1.299																					1.062	26	0.706961
ADHERENS JUNCTION	73	25	8	1.236																					0.07356	26	>0.999999
ECM-RECEPTOR INTERACTION	84	25	6	1.173																					1.593	26	0.517299
GAP JUNCTION	90	24	8	1.009																					3.085	26	0.080396
																									0.8485	26	0.747198
																									1.188	26	0.638183
																									1.148	26	0.659197
																									1.233	26	0.616236
																									1.117	26	0.672839
																									1.339	26	0.591466
																									0.1728	26	0.991609
																									3.358	26	0.06856
																									1.554	26	0.525523
																									0.117	26	0.996069
																									0.6892	26	0.789788
																									1.254	26	0.615147
																									3.536	26	0.056267
																									1.42	26	0.580477
																									0.7953	26	0.747553
																									0.4484	26	0.88633
																									0.7933	26	0.747553
																									0.6924	26	0.789788
																									1.165	26	0.653644
																									3.925	26	0.041398
																									1.312	26	0.606143
																									3.029	26	0.081337
																									2.69	26	0.149552
																									2.172	26	0.275638
																									0.5216	26	0.848832
																									0.1332	26	0.991609
																									0.8507	26	0.747198
																									0.05374	26	>0.999999
																									1.555	26	0.525523
																									0.4325	26	0.89221
																									0.9579	26	0.735468
																									0.128	26	0.991609
																									0.7951	26	0.747553
																									0.3909	26	0.908598
																									1.721	26	0.514856
																									1.706	26	0.514856
																									0.9668	26	0.733309
																									1.685	26	0.514856
																									1.283	26	0.606143
																									2.643	26	0.157867
																									0.6378	26	0.809918
																									0.8744	26	0.747198
																									0.3014	26	0.946167
																									0.5512	26	0.84774
																									0.2829	26	0.954716
																									1.351	26	0.591466
																									0.2704	26	0.957151
																									0.5995	26	0.823017
																									2.56	26	0.181342
																									0.2106	26	0.970734
																									0.2186	26	0.970734
																									2.98	26	0.084288
																									1.411	26	0.580753
																									1.679	26	0.514856
																									1.445	26	0.574289
																									1.524	26	0.53567
																									0.0361	26	>0.999999
																									0.7136	26	0.789788
																									1.353	26	0.591466
																									1.275	26	0.606143
																									0.8533	26	0.747198
																									0.9991	26	0.728041
																									0.6003	26	0.823017
																									2.081	26	0.295712
																									0.1297	26	0.991609
																									3.221	26	0.06856
																									1.504	26	0.53567
																									0.7169	26	0.789788
																									0.05691	26	>0.999999
																									3.931	26	0.041398
																									0.9995	26	0.728041
																									0.7365	26	0.786165
																									0.3963	26	0.908598
																									0.5127	26	0.851898
																									0.942	26	0.738012
																									0.8312	26	0.747198
																									0.3292	26	0.934526
																									0.5375	26	0.848832
																									1.281	26	0.606143
																									0.6358	26	0.809918
																									1.675	26	0.514856
																									0.8098	26	0.747553
																									0.951	26	0.735585
																									0.4309	26	0.89221
																									1.654	26	0.514856
																									0.8365	26	0.747198
																									3.217	26	0.06856
																									0.1605	26	0.991609
																									1.639	26	0.514856
																									2.21	26	0.262638
																									0.05028	26	>0.999999
																									0.9983	26	0.728041
																									0.5405	26	0.848832
																									0.9787	26	0.728041
																									0.6301	26	0.809918
																									0.9789	26	0.728041
																									0.5215	26	0.848832
																									1.2	26	0.638183
																									0.6234	26	0.810846
																									3.021	26	0.081337
																									0.5316	26	0.848832
																									1.61	26	0.517299
																									0.5812	26	0.82959
																									0.723	26	0.789788
																									3.747	26	0.047971
																									0.8781	26	0.747198
																									2.948	26	0.085734
																									0.6962	26	0.789788
																									1.371	26	0.591466
																									1.145	26	0.659197
																									1.354	26	0.591466
																									2.418	26	0.192289
																									0.3794	26	0.912487
																									0.6419	26	0.809918
																									3.223	26	0.06856
																									0.47	26	0.876543
																									2.393	26	0.195952
																									0.9917	26	0.728041
																									2.067	26	0.296027
																									1.672	26	0.514856
																									2.432	26	0.192289
																									1.938	26	0.364955
																									2.24	26	0.25492
																									0.9071	26	0.747198
																									0.2464	26	0.963307
																									0.08509	26	>0.999999
																									2.507	26	0.186082
																									1.09	26	0.685779
																									0.8264	26	0.747198
																									0.8663	26	0.747198
																									1.282	26	0.606143
																									0.4835	26	0.869011
																									2.09	26	0.295712
																									0.1023	26	0.999307
																									1.044	26	0.7165
																									1.645	26	0.514856
																									1.242	26	0.615147
																									1.426	26	0.580477
																									0.8502	26	0.747198
																									3.173	26	0.070158
																									1.509	26	0.53567
																									2.441	26	0.192289
																									2.439	26	0.192289
																									0.1626	26	0.991609
																									0.2094	26	0.970734
																									1.861	26	0.415192
																									0.571	26	0.833975
																									0.2558	26	0.959935
																									1.345	26	0.591466
																									0.1016	26	0.999307
																									2.303	26	0.23029
																									0.923	26	0.747198
																									0.3754	26	0.912487
																									3.67	26	0.047971
																									1.248	26	0.615147
																									0.2635	26	0.958216
																									0.6869	26	0.789788
																									0.9008	26	0.747198
																									3.278	26	0.06856
																									2.514	26	0.186082
																									0.36	26	0.916315
																									2.109	26	0.295712
																									0.06449	26	>0.999999
																									0.1692	26	0.991609
																									0.5898	26	0.82686
																									0.316	26	0.941476
																									0.0297	26	>0.999999
																									0.6457	26	0.809918
																									0.2282	26	0.970734
																									1.194	26	0.638183
																									0.21	26	0.970734
																									0.42	26	0.897207
																									0.1482	26	0.991609
																									0.7679	26	0.766805
																									0.2995	26	0.946167
																									0.09281	26	>0.999999
																									0.8089	26	0.747553
																									0.3323	26	0.934526
																									1.039	26	0.7165
																									2.002	26	0.329358
																									3.997	26	0.041398
																									1.296	26	0.606143
																									0.8429	26	0.747198
																									0.7557	26	0.77296
																									0.4891	26	0.869011
																									0.1473	26	0.991609
																									1.575	26	0.524566
																									1.603	26	0.517299
																									0.2788	26	0.954716
